# Supplementary material for: Cognitive Testing of Items Measuring Movement Behaviours in Young Children Aged Zero to Five Years: Development of the Movement Behaviour Questionnaires for -Baby (MBQ-B) and -Child (MBQ-C)
Source: Children (Basel). 2023 Sep 14;10(9):1554. doi: 10.3390/children10091554 (PMC10529515; doi:10.3390/children10091554)
Supplement: Supplementary file 1 [file children-10-01554-s001.zip]

Archive with 1 entries (1 files):
- children-2572416-supplementary.pdf
